# Supplementary material for: A Portable Compact System for Laser Speckle Correlation Imaging of Artworks Using Projected Speckle Pattern
Source: J Imaging. 2020 Nov 6;6(11):119. doi: 10.3390/jimaging6110119 (PMC8321176; doi:10.3390/jimaging6110119)
Supplement: Supplementary file 1 [file jimaging-06-00119-s001.zip]

Archive with 6 entries (4 files):
- jimaging-906584 supplementary/
- jimaging-906584 supplementary/Video S1 laser speckle decorrelation maps sequence.avi
- jimaging-906584 supplementary/Video S2 spatial displacement maps sequence.avi
- jimaging-906584 supplementary/__MACOSX/
- jimaging-906584 supplementary/__MACOSX/._SCvideo_1fps_m5_MATPIV_mm.avi
- jimaging-906584 supplementary/__MACOSX/._SCvideo_1fps_m5_SC_mm.avi
